# Supplementary material for: Public health impact and economic benefits of quadrivalent influenza vaccine in Latin America
Source: Hum Vaccin Immunother. 2017 Jan 24;13(4):877–88. doi: 10.1080/21645515.2016.1256928 (PMC5404619; doi:10.1080/21645515.2016.1256928)
Supplement: KHVI_A_1256928_Supplementary_material.zip [file khvi-13-04-1256928-s001.zip]

Archive with 1 entries (1 files):
- KHVI_A_1256928 Supplementary material.xlsx
