# Supplementary material for: Public health impact and economic benefits of quadrivalent influenza vaccine in Latin America
Source: Hum Vaccin Immunother. 2017 Jan 24;13(4):877–88. doi: 10.1080/21645515.2016.1256928 (PMC5404619; doi:10.1080/21645515.2016.1256928)
Supplement: KHVI_A_1256928_Supplementary_material.zip [file khvi-13-04-1256928-s001.zip › KHVI_A_1256928 Supplementary material.xlsx]

## Sheet: Sheet1
List of parameters and range of values included in the deterministic sensitivity analyses on the total number of influenza cases avoided and total societal costs avoided in Brazil over the period 2010-2014
Parameter	Base case value	Low value	High value	Source
Proportion of population with at least one risk factor
18-49 years	0.275654	0.149	0.293893	Low value: % of high risks in: Molinari NA, Ortega-Sanchez IR, Messonnier ML, Thompson WW, Wortley PM, Weintraub E, et al. The annual impact of seasonal influenza in the US: measuring disease burden and costs. Vaccine. 2007;25:5086-96. High value: Prevalences without correction for double counting.
50-59 years	0.42521	0.33	0.470013
Vaccination coverage
6-59 months	0.911599	0.843742	0.979456	Low value: coverage rate of 2014 which was reported to be lower than in 2013 High value: coverage rate of 2013 which was reported to be higher than in 2014
18-49 years	0.17345	0.170698	0.380582	Low value: coverage rate of 2013 which was reported to be lower than in 2014 High value: it was assumed that all doses administered in adults were administered to people with risk factor.
50-59 years	0.235218	0.230824	0.318718	Low value: coverage rate of 2013 which was reported to be lower than in 2014 High value: it was assumed that all doses administered in adults were administered to people with risk factor.
60 years and older	0.870141	0.807198	0.879601	Low value: coverage rate calculated using the IBGE population projection instead of the population reported in DATASUS High value: coverage rate of 2013 which was reported to be higher than in 2014
Number of working days lost per GP consultation
6-59 months	0.852035	0.676	1.26	Low value: considering the value for low risks reported in: Molinari NA, Ortega-Sanchez IR, Messonnier ML, Thompson WW, Wortley PM, Weintraub E, et al. The annual impact of seasonal influenza in the US: measuring disease burden and costs. Vaccine. 2007;25:5086-96. High value: the number of days was not weighted by the employment rate.
18-49 years	1.35244	0.676	2
50-59 years	2.74	1.37	4
60 years and older	1.6647	1.03	4.3
Productivity loss per working day lost
6-59 months	53.0881	86.8714	1.26	Low value: dividing monthly wage by 30 days instead of 22 days. High value: base case +20%
18-49 years	72.3928	53.0881	86.8714
50-59 years	97.3338	71.3781	116.801
60 years and older	110.295	80.8831	132.354
Vaccine effectiveness against mismatched B lineage
6-59 months	0.666667	0.533333	0.8	TIV B lineage cross-protection was assumed to vary by ±20% around the base case value.
18-49 years	0.675325	0.54026	0.81039
50-59 years	0.671233	0.536986	0.805479
60 years and older	0.677797	0.542238	0.813356
Cost of GP consultation
All age groups	BRL 10	BRL 8	BRL 12	Variation of ±20% around base case value
Cost of hospitalisation
6-59 months	1069.33	855.463	1283.19	Variation of ±20% around base case value
18-49 years	909.148	727.319	1090.98
50-59 years	1640	1312	1968
60 years and older	1431.88	1145.5	1718.26
Proportion of B strain
2010	0.161233	0.140957	0.183795	95% confidence intervals from surveillance data (same as base case). 2013: low value was the % from SARS surveillance data
2011	0.155533	0.134385	0.17931
2012	0.0943635	0.0808794	0.109817
2013	0.259851	0.212604	0.269611
2014	0.15456	0.128678	0.184519
Proportion of mismatched B lineage
2010	0.161233	0.140957	0.183795	Confidence intervals from: Carvalhanas TRMPDP, T.M.; Benega, M.A.;De Oliveira Santos, K.C.O.; Da Silva, D.B.B.; Ferreira, P.M.; Paulino, R.S.; Yu, A.L.F.; Rodriguez, M.; Liphaus, B.; Bricks, L.F.; Freitas Ribero, A. Influenza B circulation in Brazil and characterization of 75 B strains isolated from patients from São Paulostate, Brazil (2002-2013). 32nd Annual ESPID Meeting. 2014; Dublin, Ireland…
2011	0.155533	0.134385	0.17931
2012	0.0943635	0.0808794	0.109817
2013	0.259851	0.212604	0.269611
2014	0.15456	0.128678	0.184519
Influenza attack rate
6-59 months	0.187984	0.172969	0.203	Low value: Lower bound of 95% confidence interval from base case source: Jefferson T, Rivetti A, Di PC, Demicheli V, Ferroni E. Vaccines for preventing influenza in healthy children. Cochrane Database Syst Rev. 2012;8:CD004879. High value: Molinari NA, Ortega-Sanchez IR, Messonnier ML, Thompson WW, Wortley PM, Weintraub E, et al. The annual impact of seasonal influenza in the US: measuring diseas…
18-49 years	0.0363717	0.0329115	0.066	Low value: Lower bound of 95% confidence interval from base case source: Jefferson T, Di PC, Rivetti A, Bawazeer GA, Al-Ansary LA, Ferroni E. Vaccines for preventing influenza in healthy adults. Cochrane Database Syst Rev. 2010:CD001269. High value: Molinari NA, Ortega-Sanchez IR, Messonnier ML, Thompson WW, Wortley PM, Weintraub E, et al. The annual impact of seasonal influenza in the US: measur…
50-59 years	0.0363717	0.0329115	0.066	Low value: Lower bound of 95% confidence interval from base case source: Jefferson T, Di PC, Rivetti A, Bawazeer GA, Al-Ansary LA, Ferroni E. Vaccines for preventing influenza in healthy adults. Cochrane Database Syst Rev. 2010:CD001269. High value: Molinari NA, Ortega-Sanchez IR, Messonnier ML, Thompson WW, Wortley PM, Weintraub E, et al. The annual impact of seasonal influenza in the US: measur…
60 years and older	0.0449465	0.0347854	0.0821706	Low value: Lower bound of 95% confidence interval from base case source: Upper value: Jefferson T, Di PC, Al-Ansary LA, Ferroni E, Thorning S, Thomas RE. Vaccines for preventing influenza in the elderly. Cochrane Database Syst Rev. 2010:CD004876. High value: Molinari NA, Ortega-Sanchez IR, Messonnier ML, Thompson WW, Wortley PM, Weintraub E, et al. The annual impact of seasonal influenza in the U…
GP consultation rate (per influenza case)
6-59 months	0.47866	0.313	0.82	Low value: value for people at low risk from base case source: Molinari NA, Ortega-Sanchez IR, Messonnier ML, Thompson WW, Wortley PM, Weintraub E, et al. The annual impact of seasonal influenza in the US: measuring disease burden and costs. Vaccine. 2007;25:5086-96. High value: high risk value of 65 years and older from Molinari NA, Ortega-Sanchez IR, Messonnier ML, Thompson WW, Wortley PM, Wein…
18-49 years	0.626	0.313	0.82
50-59 years	0.626	0.313	0.82
60 years and older	0.627481	0.519849	0.82
Hospitalisation rate (per 1,000 influenza infections)
6-59 months	14.1	4.9	23.3	Confidence intervals from base case source: Molinari NA, Ortega-Sanchez IR, Messonnier ML, Thompson WW, Wortley PM, Weintraub E, et al. The annual impact of seasonal influenza in the US: measuring disease burden and costs. Vaccine. 2007;25:5086-96.
18-49 years	4.2	1.5	6.9
50-59 years	19.3	6.76	31.8
60 years and older	34.6621	14.7	69.5
